# Supplementary material for: Identification of SMCHD1 domains for nuclear localization, homo-dimerization, and protein cleavage
Source: Skelet Muscle. 2018 Aug 2;8:24. doi: 10.1186/s13395-018-0172-z (PMC6090946; doi:10.1186/s13395-018-0172-z)
Supplement: Supplementary file 1 — Sequences of the primers for constructions. (XLSX 23 kb) [file 13395_2018_172_MOESM1_ESM.xlsx]

## Sheet: Sheet1
Construct name	Oligo name	Sequence (5'-3')
Exon1-48-Flag	S42	CGGGGATCCATGGCAGCGGCGGACGGCGGC
	S45	ATTGCTAGCTTTTGTAAGACTTATTTTAAC
	S34	AAAGCTAGCAATTTAAAGCTCATGCCTTCA
	S46	ATTGTCGACTCACTTGTCGTCATCGTCTTTGTAGTCTACATCTGTTTTGGTTATAAT
	S81	GAATTCGAAGTAATGGAAAGTTTGGGGGCC
	S82	ATTGTCGACTCACTTGTCATCGTCATCCTTGTAATCGATGTCATGATCTTTATAATCACCGTCATGGTCTTTGTAGTCTACATCTGTTTTGGTTATAAT
DKRMR	S179	ACACCATTATTTTGGATAATCTGGATGCGG
	S180	TTTTGTCTTGTAGCTTCTCGAGGAGGAACTGGACAATCTG
	S181	CAGATTGTCCAGTTCCTCCTCGAGAAGCTACAAGACAAAA
	S12	GCGAAAGTCCCGGAAAGGAGCTGACAGGTG
Exon1-10A.12D-48-Flag	S42	CGGGGATCCATGGCAGCGGCGGACGGCGGC
	S165	AGGAGTACACCAGTCAGCTGCTGTGTTTAC
	S166	GTAAACACAGCAGCTGACTGGTGTACTCCT
	S82	ATTGTCGACTCACTTGTCATCGTCATCCTTGTAATCGATGTCATGATCTTTATAATCACCGTCATGGTCTTTGTAGTCTACATCTGTTTTGGTTATAAT
R1868*	S34	AAAGCTAGCAATTTAAAGCTCATGCCTTCA
	S199	ATTGTCGACTCACTTGTCATCGTCATCCTTGTAATCGATGTCATGATCTTTATAATCACCGTCATGGTCTTTGTAGTCAATTCGATCTCCATCTCTGGT
Exon1-36.47M-48-Flag	S34	AAAGCTAGCAATTTAAAGCTCATGCCTTCA
	S144	CACTTACGTATGGGAGTCATCGTGATACTAAGATGTAGAT
	S145	ATCTACATCTTAGTATCACGATGACTCCCATACGTAAGTG
	S82	ATTGTCGACTCACTTGTCATCGTCATCCTTGTAATCGATGTCATGATCTTTATAATCACCGTCATGGTCTTTGTAGTCTACATCTGTTTTGGTTATAAT
Exon1-36-Flag	S34	AAAGCTAGCAATTTAAAGCTCATGCCTTCA
	S130	ATTGTCGACTCACTTGTCATCGTCATCCTTGTAATCGATGTCATGATCTTTATAATCACCGTCATGGTCTTTGTAGTCCGTGATACTAAGATGTAGATC
Exon1-14.47M-48-Flag	S42	CGGGGATCCATGGCAGCGGCGGACGGCGGC
	S146	CACTTACGTATGGGAGTCATCATTGCAATTTGAACCTCTC
	S147	GAGAGGTTCAAATTGCAATGATGACTCCCATACGTAAGTG
	S82	ATTGTCGACTCACTTGTCATCGTCATCCTTGTAATCGATGTCATGATCTTTATAATCACCGTCATGGTCTTTGTAGTCTACATCTGTTTTGGTTATAAT
Exon1-10A.11D-14.47M-48-Flag	S42	CGGGGATCCATGGCAGCGGCGGACGGCGGC
	S153	AAACAATCATCTTCATCATCAGCTGCTGTGTTTACATACA
	S154	TGTATGTAAACACAGCAGCTGATGATGAAGATGATTGTTT
	S82	ATTGTCGACTCACTTGTCATCGTCATCCTTGTAATCGATGTCATGATCTTTATAATCACCGTCATGGTCTTTGTAGTCTACATCTGTTTTGGTTATAAT
Exon1-11E.12D-14.47M-48-Flag	S42	CGGGGATCCATGGCAGCGGCGGACGGCGGC
	S161	TTAGGAGGAGTACACCAGTCTTCATCTTTTAATTTTGATG
	S162	CATCAAAATTAAAAGATGAAGACTGGTGTACTCCTCCTAA
	S82	ATTGTCGACTCACTTGTCATCGTCATCCTTGTAATCGATGTCATGATCTTTATAATCACCGTCATGGTCTTTGTAGTCTACATCTGTTTTGGTTATAAT
Exon1-9.41-48-Flag	S42	CGGGGATCCATGGCAGCGGCGGACGGCGGC
	S100	AGTGCTTCAATGTGTGGCACTTCAATATCAATATTGTTGA
	S101	TCAACAATATTGATATTGAAGTGCCACACATTGAAGCACT
	S82	ATTGTCGACTCACTTGTCATCGTCATCCTTGTAATCGATGTCATGATCTTTATAATCACCGTCATGGTCTTTGTAGTCTACATCTGTTTTGGTTATAAT
Exon1-9.47M-48-Flag	S42	CGGGGATCCATGGCAGCGGCGGACGGCGGC
	S117	CACTTACGTATGGGAGTCATTTCAATATCAATATTGTTGA
	S118	TCAACAATATTGATATTGAAATGACTCCCATACGTAAGTG
	S82	ATTGTCGACTCACTTGTCATCGTCATCCTTGTAATCGATGTCATGATCTTTATAATCACCGTCATGGTCTTTGTAGTCTACATCTGTTTTGGTTATAAT
Exon1-9.47A-48-Flag	S42	CGGGGATCCATGGCAGCGGCGGACGGCGGC
	S126	ATCCTATTTTGTCTTGTAGCTTCAATATCAATATTGTTGA
	S127	TCAACAATATTGATATTGAAGCTACAAGACAAAATAGGAT
	S82	ATTGTCGACTCACTTGTCATCGTCATCCTTGTAATCGATGTCATGATCTTTATAATCACCGTCATGGTCTTTGTAGTCTACATCTGTTTTGGTTATAAT
Exon37-48-Flag	S134	CTTGGATCCATGGATGACTACGACAACCATACTGGAATTG
	S82	ATTGTCGACTCACTTGTCATCGTCATCCTTGTAATCGATGTCATGATCTTTATAATCACCGTCATGGTCTTTGTAGTCTACATCTGTTTTGGTTATAAT
Exon37-46.47A-48-Flag	S134	CTTGGATCCATGGATGACTACGACAACCATACTGGAATTG
	S132	ATCCTATTTTGTCTTGTAGCACCTAGTTTTTCCTCTATTA
	S133	TAATAGAGGAAAAACTAGGTGCTACAAGACAAAATAGGAT
	S82	ATTGTCGACTCACTTGTCATCGTCATCCTTGTAATCGATGTCATGATCTTTATAATCACCGTCATGGTCTTTGTAGTCTACATCTGTTTTGGTTATAAT
Exon37-41S.44R-48-Flag	S134	CTTGGATCCATGGATGACTACGACAACCATACTGGAATTG
	S148	ATTTTAACAACCTCTTTTCTACTGCCTTTAGTATAGTTTG
	S149	CAAACTATACTAAAGGCAGTAGAAAAGAGGTTGTTAAAAT
	S82	ATTGTCGACTCACTTGTCATCGTCATCCTTGTAATCGATGTCATGATCTTTATAATCACCGTCATGGTCTTTGTAGTCTACATCTGTTTTGGTTATAAT
HA-Exon1-14.47M-48-Flag	S116	AGAGGATCCATGTACCCATACGATGTTCCTGACTATGCGGGCTATCCCTATGACGTCCCGGACTATGCAGGCTCCTATCCATATGACGTTCCAGATTACGCTGCAGCGGCGGACGGCGGCGGG
	S47	TGTTGGTTTGAAGGCATGAGCTGACACACACACGCGCGAA
	S48	TTCGCGCGTGTGTGTGTCAGCTCATGCCTTCAAACCAACA
	S110	TATCCAAAATAATGGTGTCTCCTAACAGCA
