# Supplementary material for: Identification of SMCHD1 domains for nuclear localization, homo-dimerization, and protein cleavage
Source: Skelet Muscle. 2018 Aug 2;8:24. doi: 10.1186/s13395-018-0172-z (PMC6090946; doi:10.1186/s13395-018-0172-z)
Supplement: Supplementary file 2 — Sequences of the primers for RT-qPCR. (XLSX 46 kb) [file 13395_2018_172_MOESM2_ESM.xlsx]

## Sheet: Sheet1
Human gene		Sequence (5'-3')
RPL27	Forward	GCAAGAAGAAGATCGCCAAG
	Reverse	TCCAAGGGGATATCCACAGA
DUX4	Forward	CGGAGAACTGCCATTCTTTC
	Reverse	CAGCCAGAATTTCACGGAAG
SMCHD1 Exon3-4	Forward	GTGAAGGACAAAATCCTTTG
	Reverse	TGATCTGTATTCTTCTAACCCCAATG
SMCHD1 Exon42-43	Forward	GAAACCCAAGGTCGTCAGCA
	Reverse	CGAGCAAAGACTGGATCTCC
MBD3L2	Forward	GCGTTCACCTCTTTTCCAAG
	Reverse	GCCATGTGGATTTCTCGTTT
ZSCAN4	Forward	AGAAGCAAACATGGGGACAC
	Reverse	TGTTCCAGCCATCTTGTTCA
